# Supplementary material for: Viral Metagenomics in the Clinical Realm: Lessons Learned from a Swiss-Wide Ring Trial
Source: Genes (Basel). 2019 Aug 28;10(9):655. doi: 10.3390/genes10090655 (PMC6770386; doi:10.3390/genes10090655)
Supplement: Supplementary file 1 [file genes-10-00655-s001.zip]

Archive with 23 entries (20 files):
- revised Suppl Material/
- revised Suppl Material/Dataset S3.pdf
- __MACOSX/
- __MACOSX/revised Suppl Material/
- __MACOSX/revised Suppl Material/._Dataset S3.pdf
- revised Suppl Material/Table S1.txt
- __MACOSX/revised Suppl Material/._Table S1.txt
- revised Suppl Material/Figures S3-7.pdf
- __MACOSX/revised Suppl Material/._Figures S3-7.pdf
- revised Suppl Material/Figures S8-19.pdf
- __MACOSX/revised Suppl Material/._Figures S8-19.pdf
- revised Suppl Material/Figure S21.pdf
- __MACOSX/revised Suppl Material/._Figure S21.pdf
- revised Suppl Material/Figure S20.pdf
- __MACOSX/revised Suppl Material/._Figure S20.pdf
- revised Suppl Material/Dataset S4.zip
- __MACOSX/revised Suppl Material/._Dataset S4.zip
- revised Suppl Material/Figure S2.png
- __MACOSX/revised Suppl Material/._Figure S2.png
- revised Suppl Material/Figure S1.png
- __MACOSX/revised Suppl Material/._Figure S1.png
- revised Suppl Material/Table S2.xlsx
- __MACOSX/revised Suppl Material/._Table S2.xlsx
