# Supplementary material for: Viral Metagenomics in the Clinical Realm: Lessons Learned from a Swiss-Wide Ring Trial
Source: Genes (Basel). 2019 Aug 28;10(9):655. doi: 10.3390/genes10090655 (PMC6770386; doi:10.3390/genes10090655)
Supplement: Supplementary file 1 [file genes-10-00655-s001.zip › revised Suppl Material/Table S1.txt]

Virus name mappings
===================

In column 1 is a Ruby regular expression, and in column 2 the string it is
mapped to (virus abbreviation or family name (see below)). Note that the regexps
are case insensitive.

For example, if a results file from a pipeline refers to "Human mastadenovirus
A", this maps to "HAdV-A", and so would "human adenovirus type 12". This allows
for virtually every nomenclatural variant of the same virus' name to be mapped
to the same string, and thus to count identically against measures of
performance.

Virus name -> virus abbreviation
--------------------------------

/human (mast)?adenovirus (type )?(A|12|31)\b/i,             'HAdV-A',
/human (mast)?adenovirus (type )?(B3?|7(d2)?|11|14|21|21a)\b/i,  'HAdV-B',
/human (mast)?adenovirus (type )?(34|35|50|55|68)\b/i,      'HAdV-B',
/human adenov B/i,                                          'HAdV-B',
/(human )?(mast)?adenovirus (type )?(C|2|1|h?5|6|57)\b/i,   'HAdV-C',
/(human (alpha)?)?herpesvirus 1/i,                          'HHV-1',
/(human )?herpesvirus 2/i,                                  'HHV-2',
/(human )?herpes simplex virus type 2/i,                    'HHV-2',
/(human (alpha)?)?herpesvirus 3/i,                          'HHV-3',
/(human (gamma)?)?herpesvirus 4/i,                          'HHV-4',
/Epstein-Barr/i,                                            'HHV-4',
/(human (beta)?)?herpesvirus 5/i,                           'HHV-5',
/(human )?cytomegalovirus/i,                                'HHV-5',
/(human (beta)?)?herpesvirus 6A/i,                          'HHV-6A',
/(human (beta)?)?herpesvirus 6B/i,                          'HHV-6B',
/JC (polyoma)?virus/i,                                      'HPyV-2',
/BK (polyoma)?virus/i,                                      'HPyV-1',
/human polyomavirus 1/i,                                    'HPyV-1',
/human polyomavirus 2/i,                                    'HPyV-2',
/(human )?(rhino|entero)virus C/i,                          'EV-C',
/(human )?poliovirus/i,                                     'EV-C',
/influenzavirus A/i,                                        'IV-A',
/influenza A( virus)?/i,                                    'IV-A',
/influenzavirus B/i,                                        'IV-B',
/influenza B( virus)?/i,                                    'IV-B',
/Human parvovirus B19/i,                                    'PrEpV-1',
/primate erythroparvovirus/i,                               'PrEpV-1',
/hepatitis C( virus)?/i,                                    'HCV',
/hepacivirus C/i,                                           'HCV',
/SARS/i,                                                    'SARS-CoV',
/severe acute respiratory syndrome/i,                       'SARS-CoV',
/Coronavirus HKU1\b/i,                                      'HuCoV-HKU1',
/(human )?metapneumovirus/i,                                'HMPV',
/(human )?parechovirus/i,                                   'PeV-A',
/Norwalk virus/i,                                           'NwV',
/rotavirus A/i,                                             'RV-A',
/human respirovirus 1/i,                                    'HPIV-1',
/human rubulavirus 4/i,                                     'HPIV-4',
/human orthopneumovirus/i,                                  'HOPV',
/(human )?respiratory syncytial virus/i,                    'HOPV'

Virus name -> Family
--------------------

# NOTE: some viral names are strict infixes of others, e.g. 'influenzavirus'
# is a suffix of 'parainfluenzavirus', and these belong to different families
# (Orthomyxoviridae and Paramyxoviridae, respectively). The code must handle
# this, e.g. by ordering the regexps so that strict suffixes are searched for
# last (giving a chance to the longer string to match), or by using word
# boundaries (\<, \>, \b, etc).

# incomplete or ambiguous names:
# contagiosum virus, diarrhea virus, disease virus, fever virus,
# encephalomyelitis virus, fibroma virus,

/(avi)?adenovirus/i,                'Adenoviridae',
/torque teno/i,                     'Anelloviridae',
/astrovirus/i,                      'Astroviridae',
/norovirus/i,                       'Caliciviridae',
/coronavirus/i,                     'Coronaviridae',
/dengue virus/i,                    'Flaviviridae',
/encephalitis virus mve/i,          'Flaviviridae',
/hepatitus c/i,                     'Flaviviridae',
/((cyto|muro)megalo|herpes)virus/i, 'Herpesviridae',
/iridovirus/i,                      'Iridoviridae',
/toad ranavirus/i,                  'Iridoviridae',
/\binfluenza/i,                     'Orthomyxoviridae',
/papillomo?avirus/i,                'Papillomaviridae',
/para(influenza|myxovirus)/i,       'Paramyxoviridae',
/bosavirus ms-2016a/i,              'Parvoviridae',
/parvovirus/i,                      'Parvoviridae',
/caprine kobuvirus/i,               'Picornaviridae',
/(entero|polio|rhino)virus/i,       'Picornaviridae',
/polyomavirus/i,                    'Polyomaviridae',
/canarypox virus/i,                 'Poxviridae',
/fowlpox virus/i,                   'Poxviridae',
/vaccinia/i,                        'Poxviridae',
/rotavirus/i,                       'Reoviridae',
/foamy virus bak74 /i,              'Retroviridae',
/immunodeficiency virus/i,          'Retroviridae',
/\bhiv/i,                           'Retroviridae',
/leukemia virus homulv/i,           'Retroviridae',
/retrovirus/i,                      'Retroviridae',
/t-lymphotropic virus/i,            'Retroviridae',
