# Supplementary material for: Viral Metagenomics in the Clinical Realm: Lessons Learned from a Swiss-Wide Ring Trial
Source: Genes (Basel). 2019 Aug 28;10(9):655. doi: 10.3390/genes10090655 (PMC6770386; doi:10.3390/genes10090655)
Supplement: Supplementary file 1 [file genes-10-00655-s001.zip › revised Suppl Material/Table S2.xlsx]

## Sheet: II_1-1
Dataset II_1-1		100	150	250	200	300	500	50000		Contaminant	0.45
Virus name	Mutation rate	1x100bp	1x150bp	1x250bp	2x100bp	2x150bp	2x250bp	10kb-100kb		Total nb reads	3500000
Human mastadenovirus A	standard	3000	2000	1200	3000	2000	1200	6
Human coronavirus HKU1	standard	3000	2000	1200	3000	2000	1200	6
Severe acute respiratory syndrome-related coronavirus (SARS)	standard	3000	2000	1200	3000	2000	1200	6
Influenza B virus	standard	3000	2000	1200	3000	2000	1200	6
Human respirovirus 1 (HPIV-1)	standard	3000	2000	1200	3000	2000	1200	6
Human rubulavirus 4 (HPIV-4)	standard	3000	2000	1200	3000	2000	1200	6
Human orthopneumovirus (Human respiratory syncytial virus)	standard	3000	2000	1200	3000	2000	1200	6
Human metapneumovirus	standard	3000	2000	1200	3000	2000	1200	6
Norwalk virus	standard	3000	2000	1200	3000	2000	1200	6
Rotavirus A	standard	3000	2000	1200	3000	2000	1200	6
Hepacivirus C (HCV)	standard	3000	2000	1200	3000	2000	1200	6
Human betaherpesvirus 5 (CMV)	standard	0	0	0	0	0	0	0
Human alphaherpesvirus 1 (HSV-1)	standard	0	0	0	0	0	0	0
Human betaherpesvirus 6A (HHV-6A)	standard	0	0	0	0	0	0	0
Parechovirus A	standard	0	0	0	0	0	0	0
Human alphaherpesvirus 3 (VZV)	standard	0	0	0	0	0	0	0
JC virus	standard	0	0	0	0	0	0	0
BK virus	standard	0	0	0	0	0	0	0
Bacteria and contaminants		2362500	1575000	945000	2362500	1575000	945000	4725
Human		2854500	1903000	1141800	2854500	1903000	1141800	5709
TOTAL Number of READS (i.e. divide by 2 to obtain nb CLUSTERS)		5250000	3500000	2100000	5250000	3500000	2100000	10500

## Sheet: II_1-40
Dataset II_1-40		100	150	300	200	300	600	50000		Contaminant	0.45
Virus name	Mutation rate	1x100bp	1x150bp	1x300bp	2x100bp	2x150bp	2x300bp	10kb-100kb		Total nb reads	3500000
Human mastadenovirus A	standard	75	50	25	76	50	26	1
Human coronavirus HKU1	standard	75	50	25	76	50	26	1
Severe acute respiratory syndrome-related coronavirus (SARS)	standard	75	50	25	76	50	26	1
Influenza B virus	standard	75	50	25	76	50	26	1
Human respirovirus 1 (HPIV-1)	standard	75	50	25	76	50	26	1
Human rubulavirus 4 (HPIV-4)	standard	75	50	25	76	50	26	1
Human orthopneumovirus (Human respiratory syncytial virus)	standard	75	50	25	76	50	26	1
Human metapneumovirus	standard	75	50	25	76	50	26	1
Norwalk virus	standard	75	50	25	76	50	26	1
Rotavirus A	standard	75	50	25	76	50	26	1
Hepacivirus C (HCV)	standard	75	50	25	76	50	26	1
Human betaherpesvirus 5 (CMV)	standard	0	0	0	0	0	0	0
Human alphaherpesvirus 1 (HSV-1)	standard	0	0	0	0	0	0	0
Human betaherpesvirus 6A (HHV-6A)	standard	0	0	0	0	0	0	0
Parechovirus A	standard	0	0	0	0	0	0	0
Human alphaherpesvirus 3 (VZV)	standard	0	0	0	0	0	0	0
JC virus	standard	0	0	0	0	0	0	0
BK virus	standard	0	0	0	0	0	0	0
Bacteria and contaminants		2362500	1575000	787500	2362500	1575000	787500	4725
Human		2886675	1924450	962225	2886676	1924450	962226	5774
TOTAL Number of READS (i.e. divide by 2 to obtain nb CLUSTERS)		5250000	3500000	1750000	5250012	3500000	1750012	10510

## Sheet: II_1-40_high
Dataset II_1-40_high		100	150	300	200	300	600	50000		Contaminant	0.45
Virus name	Mutation rate	1x100bp	1x150bp	1x300bp	2x100bp	2x150bp	2x300bp	10kb-100kb		Total nb reads	3500000
Human mastadenovirus A	high	75	50	25	76	50	26	1
Human coronavirus HKU1	high	75	50	25	76	50	26	1
Severe acute respiratory syndrome-related coronavirus (SARS)	high	75	50	25	76	50	26	1
Influenza B virus	high	75	50	25	76	50	26	1
Human respirovirus 1 (HPIV-1)	high	75	50	25	76	50	26	1
Human rubulavirus 4 (HPIV-4)	high	75	50	25	76	50	26	1
Human orthopneumovirus (Human respiratory syncytial virus)	high	75	50	25	76	50	26	1
Human metapneumovirus	high	75	50	25	76	50	26	1
Norwalk virus	high	75	50	25	76	50	26	1
Rotavirus A	high	75	50	25	76	50	26	1
Hepacivirus C (HCV)	high	75	50	25	76	50	26	1
Human betaherpesvirus 5 (CMV)	high	0	0	0	0	0	0	0
Human alphaherpesvirus 1 (HSV-1)	high	0	0	0	0	0	0	0
Human betaherpesvirus 6A (HHV-6A)	high	0	0	0	0	0	0	0
Parechovirus A	high	0	0	0	0	0	0	0
Human alphaherpesvirus 3 (VZV)	high	0	0	0	0	0	0	0
JC virus	high	0	0	0	0	0	0	0
BK virus	high	0	0	0	0	0	0	0
Bacteria and contaminants		2362500	1575000	787500	2362500	1575000	787500	4725
Human		2886675	1924450	962225	2886676	1924450	962226	5774
TOTAL Number of READS (i.e. divide by 2 to obtain nb CLUSTERS)		5250000	3500000	1750000	5250012	3500000	1750012	10510

## Sheet: II_1-400
Dataset II_1-400		100	150	300	200	300	600	50000		Contaminant	0.45
Virus name	Mutation rate	1x100bp	1x150bp	1x300bp	2x100bp	2x150bp	2x300bp	10kb-100kb		Total nb reads	3500000
Human mastadenovirus A	standard	9	6	3	10	6	4	1
Human coronavirus HKU1	standard	9	6	3	10	6	4	1
Severe acute respiratory syndrome-related coronavirus (SARS)	standard	9	6	3	10	6	4	1
Influenza B virus	standard	9	6	3	10	6	4	1
Human respirovirus 1 (HPIV-1)	standard	9	6	3	10	6	4	1
Human rubulavirus 4 (HPIV-4)	standard	9	6	3	10	6	4	1
Human orthopneumovirus (Human respiratory syncytial virus)	standard	9	6	3	10	6	4	1
Human metapneumovirus	standard	9	6	3	10	6	4	1
Norwalk virus	standard	9	6	3	10	6	4	1
Rotavirus A	standard	9	6	3	10	6	4	1
Hepacivirus C (HCV)	standard	9	6	3	10	6	4	1
Human betaherpesvirus 5 (CMV)	standard	0	0	0	0	0	0	0
Human alphaherpesvirus 1 (HSV-1)	standard	0	0	0	0	0	0	0
Human betaherpesvirus 6A (HHV-6A)	standard	0	0	0	0	0	0	0
Parechovirus A	standard	0	0	0	0	0	0	0
Human alphaherpesvirus 3 (VZV)	standard	0	0	0	0	0	0	0
JC virus	standard	0	0	0	0	0	0	0
BK virus	standard	0	0	0	0	0	0	0
Bacteria and contaminants		2362500	1575000	787500	2362500	1575000	787500	4725
Human		2887401	1924934	962467	2887402	1924934	962468	5775
TOTAL Number of READS (i.e. divide by 2 to obtain nb CLUSTERS)		5250000	3500000	1750000	5250012	3500000	1750012	10511

## Sheet: III_1-1
Dataset III_1-1		100	150	300	200	300	600	50000		Contaminant	0.45
Virus name	Mutation rate	1x100bp	1x150bp	1x300bp	2x100bp	2x150bp	2x300bp	10kb-100kb		Total nb reads	3500000
Human mastadenovirus A	standard	0	0	0	0	0	0	0
Human coronavirus HKU1	standard	0	0	0	0	0	0	0
Severe acute respiratory syndrome-related coronavirus (SARS)	standard	0	0	0	0	0	0	0
Influenza B virus	standard	0	0	0	0	0	0	0
Human respirovirus 1 (HPIV-1)	standard	0	0	0	0	0	0	0
Human rubulavirus 4 (HPIV-4)	standard	0	0	0	0	0	0	0
Human orthopneumovirus (Human respiratory syncytial virus)	standard	0	0	0	0	0	0	0
Human metapneumovirus	standard	0	0	0	0	0	0	0
Norwalk virus	standard	0	0	0	0	0	0	0
Rotavirus A	standard	0	0	0	0	0	0	0
Hepacivirus C (HCV)	standard	0	0	0	0	0	0	0
Human betaherpesvirus 5 (CMV)	standard	750	500	250	750	500	250	2
Human alphaherpesvirus 1 (HSV-1)	standard	750	500	250	750	500	250	2
Human betaherpesvirus 6A (HHV-6A)	standard	750	500	250	750	500	250	2
Parechovirus A	standard	750	500	250	750	500	250	2
Human alphaherpesvirus 3 (VZV)	standard	750	500	250	750	500	250	2
JC virus	standard	750	500	250	750	500	250	2
BK virus	standard	750	500	250	750	500	250	2
Bacteria and contaminants		2362500	1575000	787500	2362500	1575000	787500	4725
Human		2882250	1921500	960750	2882250	1921500	960750	5765
TOTAL Number of READS (i.e. divide by 2 to obtain nb CLUSTERS)		5250000	3500000	1750000	5250000	3500000	1750000	10504

## Sheet: III_1-10
Dataset III_1-10		100	150	300	200	300	600	50000		Contaminant	0.45
Virus name	Mutation rate	1x100bp	1x150bp	1x300bp	2x100bp	2x150bp	2x300bp	10kb-100kb		Total nb reads	3500000
Human mastadenovirus A	standard	0	0	0	0	0	0	0
Human coronavirus HKU1	standard	0	0	0	0	0	0	0
Severe acute respiratory syndrome-related coronavirus (SARS)	standard	0	0	0	0	0	0	0
Influenza B virus	standard	0	0	0	0	0	0	0
Human respirovirus 1 (HPIV-1)	standard	0	0	0	0	0	0	0
Human rubulavirus 4 (HPIV-4)	standard	0	0	0	0	0	0	0
Human orthopneumovirus (Human respiratory syncytial virus)	standard	0	0	0	0	0	0	0
Human metapneumovirus	standard	0	0	0	0	0	0	0
Norwalk virus	standard	0	0	0	0	0	0	0
Rotavirus A	standard	0	0	0	0	0	0	0
Hepacivirus C (HCV)	standard	0	0	0	0	0	0	0
Human betaherpesvirus 5 (CMV)	standard	75	50	25	76	50	26	1
Human alphaherpesvirus 1 (HSV-1)	standard	75	50	25	76	50	26	1
Human betaherpesvirus 6A (HHV-6A)	standard	75	50	25	76	50	26	1
Parechovirus A	standard	75	50	25	76	50	26	1
Human alphaherpesvirus 3 (VZV)	standard	75	50	25	76	50	26	1
JC virus	standard	75	50	25	76	50	26	1
BK virus	standard	75	50	25	76	50	26	1
Bacteria and contaminants		2362500	1575000	787500	2362500	1575000	787500	4725
Human		2886975	1924650	962325	2886976	1924650	962326	5774
TOTAL Number of READS (i.e. divide by 2 to obtain nb CLUSTERS)		5250000	3500000	1750000	5250008	3500000	1750008	10506

## Sheet: III_1-10_high
Dataset III_1-10_high		100	150	300	200	300	600	50000		Contaminant	0.45
Virus name	Mutation rate	1x100bp	1x150bp	1x300bp	2x100bp	2x150bp	2x300bp	10kb-100kb		Total nb reads	3500000
Human mastadenovirus A	high	0	0	0	0	0	0	0
Human coronavirus HKU1	high	0	0	0	0	0	0	0
Severe acute respiratory syndrome-related coronavirus (SARS)	high	0	0	0	0	0	0	0
Influenza B virus	high	0	0	0	0	0	0	0
Human respirovirus 1 (HPIV-1)	high	0	0	0	0	0	0	0
Human rubulavirus 4 (HPIV-4)	high	0	0	0	0	0	0	0
Human orthopneumovirus (Human respiratory syncytial virus)	high	0	0	0	0	0	0	0
Human metapneumovirus	high	0	0	0	0	0	0	0
Norwalk virus	high	0	0	0	0	0	0	0
Rotavirus A	high	0	0	0	0	0	0	0
Hepacivirus C (HCV)	high	0	0	0	0	0	0	0
Human betaherpesvirus 5 (CMV)	high	75	50	25	76	50	26	1
Human alphaherpesvirus 1 (HSV-1)	high	75	50	25	76	50	26	1
Human betaherpesvirus 6A (HHV-6A)	high	75	50	25	76	50	26	1
Parechovirus A	high	75	50	25	76	50	26	1
Human alphaherpesvirus 3 (VZV)	high	75	50	25	76	50	26	1
JC virus	high	75	50	25	76	50	26	1
BK virus	high	75	50	25	76	50	26	1
Bacteria and contaminants		2362500	1575000	787500	2362500	1575000	787500	4725
Human		2886975	1924650	962325	2886976	1924650	962326	5774
TOTAL Number of READS (i.e. divide by 2 to obtain nb CLUSTERS)		5250000	3500000	1750000	5250008	3500000	1750008	10506

## Sheet: III_1-100
Dataset III_1-100		100	150	300	200	300	600	50000		Contaminant	0.45
Virus name	Mutation rate	1x100bp	1x150bp	1x300bp	2x100bp	2x150bp	2x300bp	10kb-100kb		Total nb reads	3500000
Human mastadenovirus A	standard	0	0	0	0	0	0	0
Human coronavirus HKU1	standard	0	0	0	0	0	0	0
Severe acute respiratory syndrome-related coronavirus (SARS)	standard	0	0	0	0	0	0	0
Influenza B virus	standard	0	0	0	0	0	0	0
Human respirovirus 1 (HPIV-1)	standard	0	0	0	0	0	0	0
Human rubulavirus 4 (HPIV-4)	standard	0	0	0	0	0	0	0
Human orthopneumovirus (Human respiratory syncytial virus)	standard	0	0	0	0	0	0	0
Human metapneumovirus	standard	0	0	0	0	0	0	0
Norwalk virus	standard	0	0	0	0	0	0	0
Rotavirus A	standard	0	0	0	0	0	0	0
Hepacivirus C (HCV)	standard	0	0	0	0	0	0	0
Human betaherpesvirus 5 (CMV)	standard	9	6	3	10	6	4	1
Human alphaherpesvirus 1 (HSV-1)	standard	9	6	3	10	6	4	1
Human betaherpesvirus 6A (HHV-6A)	standard	9	6	3	10	6	4	1
Parechovirus A	standard	9	6	3	10	6	4	1
Human alphaherpesvirus 3 (VZV)	standard	9	6	3	10	6	4	1
JC virus	standard	9	6	3	10	6	4	1
BK virus	standard	9	6	3	10	6	4	1
Bacteria and contaminants		2362500	1575000	787500	2362500	1575000	787500	4725
Human		2887437	1924958	962479	2887438	1924958	962480	5775
TOTAL Number of READS (i.e. divide by 2 to obtain nb CLUSTERS)		5250000	3500000	1750000	5250008	3500000	1750008	10507
